# Supplementary material for: The Spleen Virome of Australia’s Endemic Platypus Is Dominated by Highly Diverse Papillomaviruses
Source: Viruses. 2025 Jan 26;17(2):176. doi: 10.3390/v17020176 (PMC11860646; doi:10.3390/v17020176)
Supplement: Supplementary file 1 [file viruses-17-00176-s001.zip]

Archive with 1 entries (1 files):
- viruses-3413176-supplementary.xlsx
