# Supplementary material for: The Spleen Virome of Australia’s Endemic Platypus Is Dominated by Highly Diverse Papillomaviruses
Source: Viruses. 2025 Jan 26;17(2):176. doi: 10.3390/v17020176 (PMC11860646; doi:10.3390/v17020176)
Supplement: Supplementary file 1 [file viruses-17-00176-s001.zip › viruses-3413176-supplementary.xlsx]

## Sheet: Suppl Table S1
Supplementary Table S1: Nucleotide identity of the selected papillomaviruses at the genomic level
	GenBank accession numbers	1	2	3	4	5	6	7	8	9	10	11	12
1	PQ629430
2	PQ629431	0.7171
3	PQ629428	0.6611	0.6683
4	PQ629429	0.6491	0.657	0.7332
5	JF834524	0.4221	0.4285	0.4211	0.431
6	LC644187	0.4244	0.4206	0.4291	0.4216	0.3943
7	MW582900	0.4641	0.4661	0.4568	0.4548	0.426	0.4282
8	MN515404	0.4057	0.4088	0.4068	0.4091	0.3856	0.3925	0.4088
9	OQ633419	0.4178	0.4221	0.4101	0.4099	0.393	0.4052	0.4092	0.494
10	NC_030839	0.4242	0.4206	0.4207	0.4152	0.3831	0.3894	0.4065	0.5591	0.5793
11	BK066884	0.5027	0.5122	0.493	0.489	0.4086	0.4168	0.4684	0.4063	0.4162	0.4202
12	NC_040548	0.427	0.4355	0.4298	0.426	0.5641	0.4084	0.4184	0.3665	0.373	0.371	0.4181

## Sheet: Suppl Table S2
Supplementary Table S2: Nucleotide identity of the selected papillomaviruses' NS1 gene
		1	2	3	4	5	6	7	8	9	10	11	12	13	14	15	16	17	18	19	20	21	22	23	24	25	26	27	28	29	30	31	32	33	34	35	36	37	38	39	40	41	42	43	44	45	46	47	48
1	PQ629428 Ornithorhynchus anatinus papillomavirus 1													37.14	37.49	36.23
2	PQ629429 Ornithorhynchus anatinus papillomavirus 1	65.96
3	PQ629430 Ornithorhynchus anatinus papillomavirus 1	65.36	61.81
4	PQ629431 Ornithorhynchus anatinus papillomavirus 1	62.93	61.97	67.03
5	AF420235 Psittacus erithacus papillomavirus 1	37.98	36.3	38.59	37.11
6	AF457465 Bos taurus papillomavirus 5	35.57	35.83	39.26	37.39	48.48
7	AF486184 Bos taurus papillomavirus 3	36.83	37.62	38.85	37.64	48.11	53.45
8	AF498323 Equus caballus papillomavirus 1	37.91	38.05	39.11	37.32	50.54	53.71	54.9
9	AJ238373 Phocoena spinipinnis papillomavirus	38.22	36	37.12	34.52	46.53	51.19	55.06	51.83
10	AY057109 Fringilla coelebs papillomavirus	36.53	34.62	36.87	35.96	55.58	48.16	46.66	49.65	48.26
11	AY609301 Trichechus manatus latirostris papilloma	37.62	36.85	38.44	38.22	49.07	52.44	55.87	52.39	54.33	48.6
12	AY684126 Erethizon dorsatum papillomavirus 1	36.2	36.3	37	37.43	48.48	49.45	52.82	52.38	51.44	46.71	54.04
13	AY722648 Canis familiaris papillomavirus 2	37.14	35.81	38.15	36.62	49.61	52.82	56.57	53.08	53.97	48.24	55.37	53.18
14	D55633 Canis familiaris oral papillomavirus 1	37.49	37.94	39.44	38.16	48.51	55.81	57.75	55.44	52.85	49.96	56.86	56.86	56.5
15	DQ091200 Capra hircus papillomavirus 1	36.23	35.14	36.66	36.92	46.97	54.62	57.61	54.35	53.28	47.35	55.34	53.16	56.64	55.63
16	DQ217793 Bos taurus papillomavirus 7	36.89	37.4	38.66	38.52	45.96	50.39	54.31	52.32	51.14	45.83	51.51	50.5	54.02	53.89	53.56
17	DQ295066 Canis familiaris papillomavirus 3	38.16	37.46	37.4	36.28	52.05	54.81	54.6	55.49	54.42	48.52	55.23	53.75	52.74	53.96	53.74	49.33
18	DQ366842 Rousettus aegyptiacus papillomavirus 1	38.91	37.23	38.53	36.74	49.88	53.45	53.75	53.56	52.16	47.49	53.54	52.14	54.25	54.87	52.53	48.76	54.47
19	E15111 Mesocricetus auratus papillomavirus 1	36.59	36.06	37.02	36.1	52.13	50.82	56.01	52.06	57.15	49.31	56.46	52.91	58.12	56.62	56.38	57.64	56.78	53.95
20	EF395818 Sus scrofa papillomavirus 1	37.17	36.02	36.73	37.26	52.19	52.89	54.88	58.06	53.36	50.39	56.96	53.45	56.41	56.28	55.1	53.62	60.73	56.21	57.43
21	EF536349 Ursus maritimus papillomavirus 1	37.09	36.25	38.07	36.14	49.53	54.41	55.92	55.94	52.95	48.95	57.88	54.24	57.3	55.78	56.1	52.5	59.52	54.17	57	65.87
22	EU188799 Francolinus leucoscepus papillomavirus 1	37.75	34.55	36.97	36.26	59.22	47.11	48.1	50.12	46.33	55.65	50.19	48.91	48.83	49.84	48.56	47.71	49.18	48.57	46.81	51.24	48.84
23	EU240894 Tursiops truncatus papillomavirus 1	36.55	36.17	36.01	35.85	46.15	52.52	55.2	49.81	57.77	46.91	53.07	49.96	51.66	52.26	53.02	52.19	54.54	50.76	54.91	54.66	54.14	45.73
24	EU493092 Caretta caretta papillomavirus 1	39.47	37.27	38.3	36.9	48.67	48.18	49.88	49.61	47.98	48.43	48.9	50.27	49.49	48.66	49.84	48.01	50.12	49.14	51.02	50.24	49.64	49.14	46.4
25	EU796884 Felis domesticus papillomavirus 2	38.89	37.74	39.54	37.38	51.68	53.85	57.75	57.81	53.56	51.17	57.28	57.14	55.68	57.13	56.65	52.89	61.85	53.34	59.17	64.18	62.25	49.73	55.24	50.83
26	FJ379293 Erinaceus europaeus papillomavirus 1	36.75	37.7	37.86	36.39	49.81	55.02	59.53	56.77	58.68	50.23	57.13	54.95	55.79	58.63	58.4	56.3	57.28	55.38	64.24	59.88	59.53	48.43	55.92	51.18	60.82
27	FJ796965 Ovis aries papillomavirus 3	36.8	35.7	38.8	37.87	47.69	52.22	54.43	53.64	49.69	46.58	51.17	53.89	52.05	54.01	53.06	49.23	53.74	51.84	51.36	54.97	55.1	46.07	50.42	48.55	55.34	55.91
28	GU117623 Phocoena phocoena papillomavirus	37.24	37.75	38.83	38.8	50.78	56.87	56.71	56.65	53.56	49.11	56.35	53.83	56.06	58.24	57.2	53.19	57.09	54.18	56.7	63.59	62.94	50.31	54.22	51.55	60.99	60.94	54.76
29	GU220391 Bettongia penicillata papillomavirus 1	37.93	38.05	36.56	38.35	49.49	54.09	57.97	55.91	57.77	49.38	55.07	52.31	58.17	55.55	58.68	55.93	57.32	55.17	60.02	59.02	58.43	47.47	54.76	49.33	58.12	62.29	53.46	59.86
30	GU384895 Equus caballus papillomavirus 3	36.89	35.86	36.8	36.24	49.25	52.89	53.34	55.57	49.24	48.36	52.42	51.46	50.95	52.25	50.98	49.1	54.2	51.81	51.61	54.99	54.01	48.44	50.23	48.02	53.69	53.28	52.6	54.78	54.03
31	HQ262535 Morelia spilota papillomavirus 1	38.15	39.27	39.83	38.96	48.95	53.46	56.71	52.79	53.4	51.44	57.96	53.48	54.92	58.8	54.68	53	56.42	54.2	57.96	59.07	59.27	48.52	55.14	51.31	59.94	59.92	53.23	58.89	57.39	53.41
32	HQ293213 Zalophus californianus papillomavirus 1	35.93	35.4	35.53	35.07	52.62	52.47	52.85	58.52	52.85	49.03	53.41	52.42	52.75	53.07	51.72	48.76	59.65	54.69	53.86	58.98	56.85	49.92	49.73	48.89	58.58	54.86	51.33	54.8	56.3	53.08	54.88
33	JF304765 Saimiri sciureus papillomavirus 1	38.46	38.15	39.37	37.41	51.48	56	54.75	55.39	53.33	50.12	56.39	54.08	56.51	55.78	56.88	52.73	59.92	55.11	58.96	64.76	64.99	49.92	55.45	51.39	61.85	61.1	54.86	64.37	59.06	55.36	60.06	57.01
34	JQ692938 Miniopterus schreibersii papillomavirus 2	37.35	36.89	37.64	38.09	48.56	53.31	53.33	53.82	49.77	48.83	54.82	57.69	53.38	59.42	53.22	50.27	53.61	51.33	52.08	53.35	52.34	47.7	53.57	48.66	54.09	56.08	53.2	53.56	53.97	51.89	54	51.92	54.95
35	JQ814847 Myotis ricketti papillomavirus 1	39.44	38.71	39.52	37.89	49.14	54.17	55.92	57.91	54.78	49.03	57.41	56.73	54.48	57.21	57.28	52.26	60.21	53.29	57.92	63.53	64.79	48.52	56.3	52.18	62.52	61.33	53.59	65.63	58.59	54.95	62.16	56.06	64.94	55.34
36	JQ965698 Equus caballus papillomavirus 6	38.04	36.99	37.89	38.13	49.84	55.55	52.73	57.44	49.89	46.93	51.81	53.34	50.87	52.83	52.44	48.91	54.91	52.24	51.76	56.1	54.33	48.09	50.81	47.2	57.35	55.16	51.95	56.92	56.09	69.59	53.88	55.07	55.6	54.46	54.55
37	JX123128 Eidolon helvum papillomavirus 1	38.57	39.7	38.27	37	50.39	53.22	55.61	53.86	51.82	48.15	54.29	59.04	52.11	60.73	52.14	52.08	57.23	54.69	54.37	55.32	56.16	46.65	53.72	48.28	58.22	57.13	52.89	55.49	55.46	50.24	56.78	52.78	56.16	58.01	55.84	51.37
38	K02708 Sylvilagus floridanus papillomavirus 1	38.57	37.34	39.48	37.21	49.03	55.65	57.58	53.62	53.79	49.11	54.43	57.39	54.3	58.42	54.48	52.66	56.68	50.04	56.41	56.65	57.73	49.15	52.27	50.82	57.2	56.7	52.34	57.45	55.3	51.53	56.94	52.93	57.02	56.66	58.43	53.88	57.2
39	KC020689 Castor canadensis papillomavirus 1	38.73	38.33	39.72	37.3	50.31	53.47	57.46	56.3	55.62	49.73	57.14	57.21	54.17	61.09	54.74	53.87	56.5	52.49	55.92	59.59	58.08	49.5	52.93	48.93	60	58.08	52.31	58	56.51	53.03	58.94	55.25	58.87	56.9	58.16	54.6	58.08	60.78
40	KC460986 Talpa europaea papillomavirus 1	39.21	39.88	39.91	40.31	49.88	57.48	56.1	55.58	54.43	50.47	57.68	58.63	55.56	64.75	55.42	53.89	57.18	53.53	55.24	56.09	57.06	47.47	53.63	49.41	56.55	59.8	52.62	60.06	56.01	54.13	59.14	53.22	57.86	60.25	58.47	54.55	59.44	60.39	60.02
41	KC858263 Eptesicus serotinus papillomavirus 1	38.26	37.5	38.12	37.2	50.39	53.66	55.29	57.02	53.53	47.11	56.25	58.66	53.3	57.52	54.89	52.38	56	52.21	55.26	58.38	58.04	48.55	51.32	48.46	58.86	57.79	52.19	56.5	56.1	52.5	54.65	52.28	57.72	58.42	56.83	54.77	60.19	57.51	59.07	59.87
42	KC858264 Eptesicus serotinus papillomavirus 2	37.93	37.14	37.53	36.5	51.67	56.31	58.24	56.88	54.86	51.28	56.99	54.69	54.79	56.34	56.96	52.8	60.11	55.21	59.59	59.92	59.25	50.31	55.8	52.18	59.79	61.22	53.97	57.66	60.25	54.07	58.62	57.17	59.49	55.55	61.24	55.26	57.93	57.93	59.23	58.02	58.87
43	KC858266 Rhinolophus ferrumequinum papillomavirus	39.52	37.82	38.45	36.94	51.4	55.65	55.5	57.06	54.4	49.11	56.75	59.14	54.53	60.14	54.11	52.86	56.93	53.55	56.07	58.94	57.42	49.53	53.27	49.88	59.19	58.16	52.87	56.95	57.83	54.57	57.98	55.51	57.5	58.47	57.27	56.15	59.92	59.53	61.01	62.44	64.18	58.81
44	KF741371 Equus asinus papillomavirus	37.21	36.51	39.32	36.11	47.69	51.53	53.79	53.81	51.98	47.23	50.23	54.33	50.27	53.63	52.73	48.81	52.84	51.74	51.08	52.93	52.9	48.03	48.05	48.75	53.45	53.13	51.52	52.43	54.08	53.48	51.64	52.89	53.52	54.93	51.72	53.36	54.25	54.67	54.64	55.28	53.06	52.78	56.42
45	KF857586 Vulpes vulpes papillomavirus 1	38.03	36.27	38.4	37.28	49.92	52.64	54.93	52.41	55.44	46.75	54.21	51.59	56.86	56.23	54.61	54.23	52.43	52.05	58.76	54.36	55.32	47.49	54.19	48.74	55.02	59.39	53.86	56.38	55.88	49.92	54.85	52.26	57.2	52.44	55.92	52.47	52.75	54.52	52.62	56.1	55.1	55.05	55.22	49.88
46	KJ173785 Pygoscelis adeliae papillomavirus	37.57	35.19	37.1	36.02	55.91	46.74	47.57	48.84	46.75	53.5	48.53	48.53	48.95	49.49	48.07	47.36	50.74	47.03	49.92	48.33	48.26	58.14	47.1	49.06	47.41	49.15	46.09	49.57	46.94	46.85	48.64	48.6	48.26	48.17	49.26	46.43	49.23	48.72	48.8	48.99	46.54	50.74	50.04	47.62	47.6
47	KJ452243 Fulmarus glacialis papillomavirus 1	36.23	31.88	36.14	36.39	46.23	44.37	44.32	43.59	44.22	45.74	45.73	44.42	45.35	45.23	45.77	43.8	45.2	45.31	47.02	48.05	46.55	46.02	43.93	44.41	47.01	47.22	43.58	49.18	46.39	46.57	46.24	44.84	47.81	44.36	46.44	47.16	44.74	46.6	45.73	47.21	46.45	46.56	46.93	43.95	47.48	46.09
48	KP757765 Rusa timorensis papillomavirus 1	37.01	36.45	38.44	37.75	50.27	54.91	59.43	56.44	56.11	49.22	56.13	54.25	59.54	56.66	60.73	53.94	57.43	55.1	58.89	58.79	57.96	47.56	57.79	51.58	59.81	60.41	54.24	61.38	62.24	52.57	58.19	55.22	59.07	54.43	59.94	54.5	56.5	57.15	58.96	58.64	54.39	59.19	57.45	53.25	60	47.84	45.04
49	KU963288 Equus caballus papillomavirus 8	36.43	34.95	36.55	35.69	49.65	53.39	54.16	56.62	51.61	50.66	53.86	54	53.99	54.62	55.47	51.05	57.56	53.3	53.14	56.36	57.82	49.45	53.69	49.72	57.88	56.51	53.91	54.81	54.1	54.39	55.2	57.24	58.3	55.23	57.51	55.28	54.4	54.87	54.97	55.44	55.02	56.87	55.1	53.88	52.01	48.17	44.29	56.16
50	KX643372 Sparus aurata papillomavirus 1	34.82	33.74	32.93	33.97	33.5	35.13	32.41	36.15	33.01	33.21	33.17	34.1	36.29	37.3	34.88	34.44	35.71	35.59	34.95	34.6	33.69	34.35	34.39	32.66	36.41	36.09	34.12	36.54	36.42	34.99	35.12	34.52	35.69	35.99	34.24	35.57	35.25	34.12	34.83	35.7	36.08	34.19	36.75	33.47	34.3	34.24	33.19	33.97
51	M15953 Alces alces papillomavirus 1	38.96	37.26	36.91	37.75	47.86	60.22	54.68	54.52	51.83	46.77	54.47	51.1	50.2	53.83	51.65	50.66	56.71	51.29	52.7	54.31	53.85	47.9	51.32	48.26	55.84	55.57	50.51	56.24	55.76	54.7	54.57	53.34	54.88	51.51	55.36	54.47	54.76	53.14	55.52	54.7	53.2	57.66	55.97	52.98	52.47	47.76	44.89	54.49
52	M17463 human papillomavirus 5	37.92	37.67	40.4	37.62	47.39	55.08	58.72	53.1	57.4	48.37	56.16	53.92	54.81	58.07	58.04	56.91	53.98	53.01	61.25	54.11	55.29	47.5	55.08	49.11	58.61	64.17	52.26	57.61	61.56	50.88	58.84	53.4	57.07	52.67	57.53	52.42	56.26	55.8	57.24	57.49	54.27	57.37	56.65	51.87	57.14	47.31	46.07	60.96
53	NC_040548 Serinus canaria papillomavirus 1	37.89	36.47	35.74	37.75	55.39	49.69	48.14	50.66	49.17	65.41	49.53	47.25	48.87	50.98	50.74	46.82	50.31	48.49	49.85	52.48	50.04	52.93	48.28	50.24	51.09	52	48.06	50.19	52.02	49.1	50.66	48.25	51.13	49.76	49.65	49.18	49.31	49.34	50.5	50.98	49.69	53.77	50.35	48.08	48.84	52.33	47.54	50.31
54	PP057987 Anas platyrhynchos papillomavirus 3	36.7	35.52	36.13	35.16	61.25	48.99	48.49	49.42	48.45	59.97	49.26	50.16	49.14	48.51	48.72	47.1	51.6	48.73	49.96	50.85	50.54	62.7	46.95	51.88	51.91	49.35	47.86	51.01	50.43	49.84	48.68	52.34	51.09	48.64	49.3	49.81	48.88	50.08	50.04	48.4	49.96	52.56	51.09	47.49	48.73	57.51	46.79	49.65
55	Todiramphus sanctus papillomavirus 1	37.34	35.22	35.58	35.74	60.17	46.27	47.3	52.12	48.56	59.69	48.8	46.6	46.67	48.75	47.52	47.49	50.97	47.5	48.74	50.54	50.15	54.87	47.41	50.86	50.58	47.75	45.55	49.38	48.96	48.91	48.22	52.18	49.3	48.64	47.99	47.87	47.46	48.46	49.19	48.72	48.25	51.55	49	48.85	47.66	55.06	46.57	48.19
56	U01834 Mastomys natalensis papillomavirus 1	39.45	37.84	38.87	37.11	51.02	51.2	52.73	55.07	49.81	50.47	54.47	53.99	53.07	54.91	52.73	50.9	56.72	51.74	55.15	58.88	56.11	48.79	51.05	49.25	58.54	56.44	52.71	56.24	58.08	53.76	54.77	53.56	56.51	53.71	54.25	52	56.28	54.86	58.14	55.28	56.96	57.76	56.21	53.63	52.84	47.94	45.5	57.38
57	V01116 human papillomavirus 1	37.69	38.35	39.23	37.6	48.28	56.15	55.73	54	51.95	48.33	54.53	57.69	53.86	61.82	53.67	53.86	58.38	53.14	57.38	56.76	56.74	48.02	55.5	48.15	60.08	58.03	54.89	57.97	55.21	51.54	60.32	53.48	58.95	58.18	57.9	53.88	59.61	59.42	60.58	60.97	58.24	57.81	58.54	53.16	56.46	48.88	43.48	58.69
58	X56147 human papillomavirus 41	36.67	36.73	35.91	35.46	48.01	52.18	55.38	53.24	50.3	47.15	53.82	60.2	52.4	56.43	51.65	51.38	56.2	53.66	53.04	53.07	53.19	47.33	49.39	49.65	56.12	54.61	53.97	54.14	52.56	52.69	53.69	53.48	55.3	57.65	53.65	52.92	58.13	55.28	57.31	55.55	57.27	54.77	58.37	55.74	53.26	46.95	46.4	55.95
59	X70827 human papillomavirus 4	38.94	37.86	40.56	38.02	49.19	55.48	58.51	53.3	56.25	48.84	55.87	53.29	56.73	56.15	59.11	57.53	54.35	52.67	62.42	54.96	57.41	48.5	56.1	48.79	57.96	64.31	51.9	60.31	59.75	51.76	58.12	52.21	58.35	54.17	60	54.18	55.35	55.89	58.14	56.52	54.25	57.25	55.27	52.64	62.04	49.04	46.79	59.76
60	X74475 human papillomavirus 32	38.82	38.13	39.51	36.73	51.53	55.93	56.33	54.71	54.12	50.7	56.05	54.82	54.47	56.27	54.71	53.75	58.33	53.91	56.76	59.62	61.8	50.04	54.24	50.64	60.65	57.97	51.5	63.11	54.32	53.91	59.43	55.18	65.37	53.27	63.26	52.69	55.78	55.35	60.2	57.03	55.43	58.07	54.68	50.55	54.49	50.31	46.68	57.41
61	BK066884 Papillomavirus ambystoma6078	19.8	20.26	20.56	20.29	22.07	23.77	24.82	24.01	25.16	21.46	24.18	23.74	23.65	25.47	23.72	23.38	24.89	23.4	23.81	25.43	24.77	22.23	24.08	22.15	24.88	26.8	23.46	26.13	24.67	22.81	23.94	23.68	26.14	22.92	26.64	23.38	24.69	25.58	25.55	25.59	25.04	24.23	25.98	24.27	22.9	21.64	20.75	25.11
[truncated: 13 more columns]
